# Supplementary material for: Whole‐exome sequencing of breast cancer, malignant peripheral nerve sheath tumor and neurofibroma from a patient with neurofibromatosis type 1
Source: Cancer Med. 2015 Oct 3;4(12):1871–8. doi: 10.1002/cam4.551 (PMC5123784; doi:10.1002/cam4.551)
Supplement: Supplementary file 4 — Table S1. Summary of exome sequencing of the four samples. [file CAM4-4-1871-s004.xlsx]

## Sheet: Sheet1
Supplementary Table 1. Summary of whole-exome sequencing of NF1 patient's Blood, Breast Cancer, MPNST and Neurofibroma tissue.
Sample	Sample Type	Bases in Target Region	Reads Mapped to Target Region*	Ave. Depth Per Targeted Base	Targeted Bases with Depth at Least 1X (%)	Targeted Bases with Depth at Least 20X (%)	Candidate somatic mutations
N45458580	Normal Blood	51756093	81654655	90	95.7	85	NA
T45458580	Breast Cancer	51756093	69567784	76	95.7	84	15
Z1232	MPNST	51756093	71616111	77	95.5	83	6
NF3	Neurofibroma	51756093	53446781	57	95.2	79	1
Average		51756093	6.90713e+07	75	95.525	82.75	7.33333
