# Supplementary material for: Whole‐exome sequencing of breast cancer, malignant peripheral nerve sheath tumor and neurofibroma from a patient with neurofibromatosis type 1
Source: Cancer Med. 2015 Oct 3;4(12):1871–8. doi: 10.1002/cam4.551 (PMC5123784; doi:10.1002/cam4.551)
Supplement: Supplementary file 5 — Table S2. Details of the mutations detected in the exome sequencing. [file CAM4-4-1871-s005.xls]

## Sheet: NF1 Patient
Supplementary Table 2: Mutation detected in normal, breast cancer, MPNST and dermal neurofibroma tissues from the same patient
Gene Symbol	Sample	Tissue	Transcript ID	Strand	Chr	Pos	Genomic		cDNA		AA Change	Change Type	Sanger Validation	In Cosmic v52	Chromsomal Gain/Loss	Function	References
NF1	N45458580	blood (normal)	CCDS42292.1	+	chr17	29556173	g.chr17:29,556,173	T>C	c.2540	T>C	p.L847P	Missense	Germline		N.A.	Tumour suppressor	Cell. 1990; 62(3):599-608.
NF1	T45458594	breast cancer	CCDS42292.1	+	chr17	29556173	g.chr17:29,556,173	T>C	c.2540	T>C	p.L847P	Missense	Germline		N.A.
NF1	Z1232	MPNST	CCDS42292.1	+	chr17	29556173	g.chr17:29,556,173	T>C	c.2540	T>C	p.L847P	Missense	Germline		N.A.
NF1	NF3	dermal neurofibroma	CCDS42292.1	+	chr17	29556173	g.chr17:29,556,173	T>C	c.2540	T>C	p.L847P	Missense	Germline		N.A.
NF1	T45458584	breast cancer	CCDS42292.1	+	chr17	29553477	g.chr17:29,553,477	+C	c.2026	+C	p.P678Pfs	frameshift	Somatic*	yes	Neg
NF1	Z1232	MPNST	ENST00000444181.2	+	chr17	29665026	g.chr17:29,665,026	G>A	c.71	G>A	p.G23R	Missense	Somatic		N.A.
NF1	NF3	dermal neurofibroma	CCDS42292.1	+	chr17	29657329	g.chr17:29,657,329	-TCT	c.5625	-TCT	p.L1876del	In-frame	Somatic		Neg
ARID1A	T45458580	breast cancer	CCDS44091.1	+	chr1	27093021	g.chr1:27,093,021	-G	c.2952	-G	p.A985fs	frameshift	Somatic		Neg	Tumor suppressor	Cancer Discov. 2013 Jan;3(1):35-43 , Oncogene. 2012 Sep 20;31(38):4255-6.
CCBL2	T45458581	breast cancer	CCDS30767.1	-	chr1	89408741	g.chr1:89,408,741	-TA	c.1147	-TA	p.C382fs	frameshift	Somatic		Neg	Aminotransferase that transaminates kynurenine to form kynurenic acid. Kynurenic acid is a metabolite of tryptophan
GATA3	T45458582	breast cancer	CCDS31143.1	+	chr10	8115845	g.chr10:8,115,845	-CA	c.1194	-CA	p.S398fs	frameshift	Somatic		Neg	Transcription factor that regulates immune cell function; mutated most frequently in luminal breast cancers.	Oncogene. 2004 Oct 7;23(46):7669-78.
MAGI3	T45458583	breast cancer	CCDS44196.1	+	chr1	114191856	g.chr1:114,191,856	C>G	c.2156-3	C>G	-	possible 3’ splice site	Somatic		Neg	Acts as a scaffolding protein at cell-cell junctions, regulating various cellular and signaling processes. Cooperates with PTEN to modulate the kinase activity of AKT1.	J Biol Chem. 2000 Jul 14;275(28):21477-85.Oncogene. 2004 Aug 12;23(36):6023-30.
PTPN4	T45458585	breast cancer	CCDS2129.1	+	chr2	120567539	g.chr2:120,567,539	A>G	c.110	A>G	p.D37G	Missense	Somatic		Neg	Human tyrosine phosphatase, protects cells against apoptosis	Structure. 2011 Oct 12;19(10):1518-24.
RAB3IP	T45458586	breast cancer	CCDS8993.1	+	chr12	70188943	g.chr12:70,188,943	T>C	c.755	T>C	p.V252A	Missense	Somatic		Neg	Promotes the exchange of GDP to GTP, converting inactive GDP-bound Rab proteins into their active GTP-bound form	Genes Chromosomes Cancer. 2002 Jul;34(3):285-98.
RYR1	T45458587	breast cancer	CCDS33011.1	+	chr19	38949791	g.chr19:38,949,791	G>A	c.2173	G>A	p.V725M	Missense	Somatic		Neg	calcium release channel in the sarcoplasmic reticulum; connects the sarcoplasmic reticulum and transverse tubule. Possibly implicated in cellular proliferation.	Pathol Oncol Res. 2008 Jun;14(2):157-60.
SLC26A5	T45458588	breast cancer	CCDS5733.1	-	chr7	103061951	g.chr7:103,061,951	G>A	c.11	C>T	p.A4V	Missense	Somatic		Neg	Molecular motor in motile outer hair cells (OHCs) of the cochlea	Mol Aspects Med. 2013 Apr-Jun;34(2-3):494-515.
TP53	T45458589	breast cancer	CCDS11118.1	-	chr17	7577058	g.chr17:7,577,058	-C	c.880	-G	p.294fs	frameshift	Somatic	yes	Neg	Tumour suppressor	Nat Rev Cancer. 2009 Dec;9(12):862-73.
TSC1	T45458590	breast cancer	CCDS6956.1	-	chr9	135796778	g.chr9:135,796,778	A>C	c.709	T>G	p.S237A	Missense	Somatic		Neg	Tumour suppressor; growth inhibitory protein thought to play a role in the stabilization of tuberin.	Cancer Invest. 2004;22(4):588-603.
USP31	T45458591	breast cancer	CCDS10607.1	-	chr16	23116773	g.chr16:23,116,773	G>T	c.1078	C>A	p.P360T	Missense	Somatic		Neg	Ubiquitin Specific Protease 31 - a deubiquitinating enzyme implicated in activation of nuclear factor-kappaB	DNA Seq. 2004 Feb;15(1):9-14.
USP4	T45458592	breast cancer	CCDS2793.1	-	chr3	49372931	g.chr3:49,372,931	C>A	c.200	G>T	p.G67V	Missense	Somatic		Neg	Ubiquitin Specific Protease 4 - a protease that deubiquitinates target proteins (proto-oncogene)	Oncogene. 1994 Jun;9(6):1729-31.
ZBTB7B	T45458593	breast cancer	CCDS1081.1	+	chr1	154987155	g.chr1:154,987,155	G>A	c.19	G>A	p.D7N	Missense	Somatic		Gain 1copy	upregulate GATA-3 by itself in DP thymocytes	J Immunol 2011; 186:3892-3898
ZNRF4	T45458594	breast cancer	CCDS42475.1	+	chr19	5456555	g.chr19:5,456,555	C>A	c.1053	C>A	p.C351X	Nonsense	Somatic		Neg	RING finger E3 ubiquitin ligases - acts as ubiquitin ligase for calnexin	J Biol Chem. 2011 Mar 11;286(10):8633-43.
BTBD9	Z1232	MPNST	CCDS47418.1	-	chr6	38565849	g.chr6:38,565,849	G>A	c.22	C>T	p.R8C	Missense	Somatic		N.A.	BTB/POZ domain-containing protein. This domain is known to be involved in protein-protein interactions.	Genome Res. 2006 Jan;16(1):55-65.
EHBP1	Z1232	MPNST	CCDS1872.1	+	chr2	63101527	g.chr2:63,101,527	T>G	c.1150	T>G	p.L384V	Missense	Somatic		N.A.	Encoded protein may play a role in endocytic trafficking.	J Cell Sci. 2005 Sep 15;118(Pt 18):4093-101. Carcinogenesis. 2014 Jul;35(7):1547-55.
OR10H3	Z1232	MPNST	CCDS12334.1	+	chr19	15852420	g.chr19:15,852,420	T>C	c.218	T>C	p.L73P	Missense	Somatic		N.A.	Olfactory receptor	Proc Natl Acad Sci U S A, 2004 Feb 24.
SAMD4A	Z1232	MPNST	CCDS32084.2	+	chr14	55168905	g.chr14:55,168,905	A>T	c.322	A>T	p.I107F	Missense	Somatic		N.A.	Part of an RNA-binding domain that functions as a posttranscriptional regulator	Genome Res. 2006 Jan;16(1):55-65.
WNK3	Z1232	MPNST	CCDS35302.1	-	chrX	54282200	g.chrX:54,282,200	-C	c.2223	-G	p.G741fs	frameshift	Somatic		N.A.	Positive regulator of the transcellular Ca2+ transport pathway, and it plays a role in the increase of cell survival in a caspase-3-dependent pathway	Cell Mol Life Sci, 2010 Apr.
* Mutation failed to validate by Sanger sequencing, but passed genome browser inspection
